# Supplementary material for: Genetic Evidence of Hybridization between the Endangered Native Species Iguana delicatissima and the Invasive Iguana iguana (Reptilia, Iguanidae) in the Lesser Antilles: Management Implications
Source: PLoS One. 2015 Jun 5;10(6):e0127575. doi: 10.1371/journal.pone.0127575 (PMC4457794; doi:10.1371/journal.pone.0127575)
Supplement: S1 Table — (XLS) [file pone.0127575.s001.xls]

## Sheet: Feuil1
indiv	pop	species	L2		L3		L4		L5		L6		L8		L11		L12		L14		L16		L18		L20		L23		L24		L25
IGD2	Chancel	delicatissima	206	206	252	252	168	168	176	176	246	246	224	224	268	268	-9	-9	192	192	-9	-9	200	200	214	214	302	302	196	196	-9	-9
IGD6	Chancel	delicatissima	206	206	252	252	168	168	176	176	-9	-9	224	224	278	278	194	194	190	192	182	182	200	200	206	206	302	302	196	196	186	186
IGD7	Chancel	delicatissima	206	206	252	252	168	168	176	176	246	246	224	224	268	278	194	194	190	192	182	182	200	200	206	206	302	302	196	196	186	186
IGD8	Chancel	delicatissima	206	206	252	252	168	168	176	176	246	246	224	224	268	268	178	178	190	192	182	182	200	200	206	214	302	302	196	196	186	186
IGD27	Chancel	delicatissima	206	206	250	250	168	168	176	176	246	246	224	224	268	268	194	194	-9	-9	182	182	200	200	206	206	302	302	196	196	186	186
IGD72	Chancel	delicatissima	206	206	252	252	168	168	176	176	246	246	224	224	268	278	178	180	190	192	182	182	200	200	206	214	302	302	200	200	186	186
IGD73	Chancel	delicatissima	206	206	252	252	168	168	176	176	246	246	224	224	268	278	194	194	192	192	182	182	200	200	206	206	302	302	196	196	186	186
IGD74	Chancel	delicatissima	206	206	-9	-9	168	168	176	176	246	246	224	224	278	278	178	194	190	192	182	182	198	198	206	214	302	302	200	200	186	186
IGD75	Chancel	delicatissima	206	206	252	252	168	168	176	176	246	246	-9	-9	-9	-9	180	180	190	192	182	182	200	200	206	206	302	302	200	200	186	186
IGD76	Chancel	delicatissima	206	206	252	252	168	168	176	176	246	246	224	224	268	278	178	194	192	192	182	182	200	200	206	214	302	302	200	200	186	186
IGD77	Chancel	delicatissima	206	206	-9	-9	168	168	176	176	246	246	224	224	-9	-9	194	194	190	190	182	182	198	198	206	214	302	302	196	196	186	186
IGD78	Chancel	delicatissima	206	206	-9	-9	168	168	176	176	246	246	224	224	268	278	178	178	192	192	182	182	200	200	214	214	302	302	200	200	186	186
IGD79	Chancel	delicatissima	206	206	252	252	168	168	176	176	246	246	224	224	268	278	180	180	190	190	182	182	198	198	-9	-9	302	302	200	200	186	186
IGD104	Chancel	delicatissima	206	206	252	252	168	168	176	176	246	246	224	224	268	268	180	194	190	192	182	182	200	200	206	214	302	302	196	196	186	186
IGD105	Chancel	delicatissima	206	206	252	252	168	168	-9	-9	-9	-9	224	224	-9	-9	194	194	192	192	182	182	198	198	206	214	302	302	196	196	186	186
IGD106	Chancel	delicatissima	206	206	252	252	168	168	176	176	246	246	-9	-9	268	278	180	194	192	192	182	182	200	200	206	206	302	302	196	196	186	186
IGD107	Chancel	delicatissima	206	206	252	252	168	168	176	176	246	246	-9	-9	278	278	194	194	190	192	182	182	200	200	206	206	302	302	196	196	186	186
IGD108	Chancel	delicatissima	206	206	252	252	168	168	176	176	246	246	224	224	278	278	180	194	192	192	182	182	200	200	206	214	302	302	196	196	186	186
IGD109	Chancel	delicatissima	206	206	252	252	168	168	176	176	246	246	224	224	278	278	178	178	190	192	182	182	200	200	206	214	302	302	200	200	-9	-9
IGD110	Chancel	delicatissima	206	206	252	252	168	168	176	176	246	246	224	224	-9	-9	180	194	192	192	182	182	200	200	-9	-9	302	302	196	196	186	186
IGD111	Chancel	delicatissima	206	206	252	252	168	168	176	176	246	246	224	224	278	278	-9	-9	192	192	-9	-9	200	200	206	214	302	302	188	188	186	186
IGD112	Chancel	delicatissima	206	206	252	252	-9	-9	176	176	246	246	224	224	268	278	194	194	190	192	182	182	200	200	206	206	302	302	188	196	-9	-9
IGD113	Chancel	delicatissima	206	206	252	252	168	168	176	176	246	246	224	224	268	268	194	194	190	192	182	182	200	200	206	206	302	302	196	196	-9	-9
IGD114	Chancel	delicatissima	206	206	252	252	168	168	176	176	246	246	224	224	278	278	194	194	190	192	182	182	200	200	206	206	302	302	200	200	-9	-9
IGD115	Chancel	delicatissima	-9	-9	252	252	168	168	176	176	246	246	224	224	278	278	194	194	190	192	182	182	200	200	206	214	302	302	196	196	186	186
IGD116	Chancel	delicatissima	206	206	252	252	168	168	192	192	246	246	224	224	268	278	178	194	192	192	182	182	200	200	206	214	302	302	188	196	186	186
IGD117	Chancel	delicatissima	212	212	252	252	168	168	176	176	246	246	224	224	-9	-9	180	180	190	190	182	182	200	200	206	206	302	302	188	196	186	186
IGD118	Chancel	delicatissima	206	206	252	252	168	168	176	176	246	246	224	224	278	278	194	194	190	190	182	182	200	200	206	206	302	302	196	196	186	186
IGD119	Chancel	delicatissima	206	206	252	252	-9	-9	176	176	246	246	224	224	268	278	194	194	190	192	-9	-9	200	200	208	208	302	302	188	196	186	186
IGD125	PTTerreDeHaut	delicatissima	206	206	256	256	174	174	176	176	246	246	224	224	272	272	178	178	192	192	182	182	200	200	212	214	300	300	172	188	186	186
IGD126	PTTerreDeHaut	delicatissima	206	206	252	252	174	174	176	176	246	246	224	224	272	272	-9	-9	192	192	182	182	200	200	210	214	300	300	188	188	-9	-9
IGD127	PTTerreDeHaut	delicatissima	206	206	252	252	174	174	176	176	246	246	224	224	272	272	-9	-9	192	192	182	182	200	200	-9	-9	300	300	188	188	-9	-9
IGD128	PTTerreDeHaut	delicatissima	206	206	252	252	174	174	176	176	246	246	224	224	272	272	178	178	192	192	182	182	200	200	214	214	300	300	172	188	186	186
IGD129	PTTerreDeHaut	delicatissima	-9	-9	-9	-9	174	174	192	192	246	246	224	224	272	272	178	178	192	192	182	182	200	200	210	210	300	300	188	188	186	186
IGD140	PTTerreDeHaut	delicatissima	206	206	252	252	174	174	176	176	246	246	224	224	272	272	178	178	192	192	180	180	200	200	210	214	300	300	172	188	186	186
IGD152	PTTerreDeHaut	delicatissima	206	206	252	252	174	174	176	176	246	246	224	224	272	272	-9	-9	190	192	182	182	200	200	210	214	300	300	188	188	-9	-9
IGD160	PTTerreDeHaut	delicatissima	206	206	252	252	174	174	176	176	246	246	224	224	272	272	-9	-9	192	192	182	182	200	200	214	214	300	300	188	188	186	186
IGD164	PTTerreDeHaut	delicatissima	206	206	252	252	174	174	176	176	246	246	224	224	272	272	178	178	192	192	182	182	200	200	214	214	300	300	188	188	186	186
IGD168	PTTerreDeHaut	delicatissima	206	206	252	252	174	174	176	176	246	246	224	224	272	272	178	178	192	192	182	182	200	200	214	214	300	300	188	188	186	186
IGD169	PTTerreDeHaut	delicatissima	206	206	252	252	174	174	176	176	246	246	224	224	278	278	178	178	192	192	182	182	200	200	210	214	300	300	188	188	186	186
IGD170	PTTerreDeHaut	delicatissima	206	206	252	252	174	174	176	176	246	246	224	224	270	270	178	178	192	192	182	182	200	200	214	214	300	300	188	188	186	186
IGD171	PTTerreDeHaut	delicatissima	206	206	252	252	174	174	176	176	246	246	224	224	272	272	178	178	186	186	176	176	200	200	214	214	300	300	188	188	186	186
IGD172	PTTerreDeHaut	delicatissima	206	206	250	250	174	174	176	176	246	246	224	224	250	250	-9	-9	186	186	182	182	200	200	214	214	300	300	188	188	186	186
IGD180	PTTerreDeHaut	delicatissima	206	206	252	252	174	174	176	176	246	246	224	224	272	272	178	178	192	192	182	182	200	200	214	214	300	300	188	188	186	186
IGD256	StBarthelemy	delicatissima	206	206	252	252	174	174	176	176	246	246	224	224	268	268	180	186	192	192	182	182	200	200	206	206	302	302	188	188	186	186
IGD262	StBarthelemy	delicatissima	206	206	252	252	174	174	176	176	246	246	224	224	268	268	180	186	192	192	182	182	200	200	204	206	302	302	188	188	186	186
IGD273	StBarthelemy	delicatissima	206	206	252	252	-9	-9	176	176	246	246	224	224	268	268	180	186	192	192	182	182	200	200	206	206	302	302	188	188	186	186
IGD281	Cluny	delicatissima	206	206	-9	-9	162	162	176	176	246	246	224	224	268	268	178	186	186	192	182	182	-9	-9	206	206	300	300	188	188	186	186
IGD283	Carangaise	delicatissima	206	206	252	252	174	174	176	176	246	246	224	224	268	268	178	186	192	192	182	182	200	200	206	206	300	300	188	188	186	186
IGD284	Carangaise	delicatissima	206	206	252	252	174	174	176	176	246	246	224	224	268	268	178	186	192	192	182	182	198	198	206	206	302	302	188	188	186	186
IGD285	Carangaise	delicatissima	206	206	252	252	174	174	176	176	246	246	224	224	268	268	178	186	192	192	182	182	200	200	206	206	300	300	188	188	186	186
IGD286	Carangaise	delicatissima	206	206	252	252	174	174	176	176	246	246	224	224	268	268	178	186	192	192	182	182	198	198	206	206	302	302	188	188	186	186
IGU74	Carangaise	delicatissima	206	206	252	252	174	174	176	176	246	246	224	224	268	268	178	186	192	192	176	182	198	198	-9	-9	300	300	172	188	186	186
IGU75	Carangaise	delicatissima	206	206	252	252	174	174	176	176	246	246	224	224	268	268	178	188	192	192	176	182	198	198	-9	-9	300	300	172	188	186	186
IGU76	Carangaise	delicatissima	206	206	252	252	174	174	176	176	246	246	224	224	268	268	178	188	192	192	176	182	198	198	-9	-9	300	300	172	188	186	186
IGU77	Carangaise	delicatissima	206	206	252	252	174	174	176	176	246	246	224	224	268	268	178	186	192	192	176	182	198	198	-9	-9	300	300	172	188	186	186
IGU78	Carangaise	delicatissima	206	206	252	252	174	174	176	176	246	246	224	224	268	268	178	186	192	192	176	182	198	198	-9	-9	300	300	172	188	186	186
IGU79	Carangaise	delicatissima	206	206	252	252	174	174	176	176	246	246	224	224	268	268	178	188	192	192	176	182	198	198	-9	-9	300	300	172	188	186	186
IGU80	Carangaise	delicatissima	206	206	252	252	174	174	176	176	246	246	224	224	268	268	178	186	192	192	176	182	198	198	-9	-9	300	300	172	188	186	186
SXM00	StMartin	iguana	206	214	250	250	-9	-9	196	198	246	246	212	216	298	298	184	188	190	190	190	190	192	192	200	210	300	310	172	172	190	194
SXM01	StMartin	iguana	208	214	250	252	154	154	198	202	246	246	218	218	298	298	170	178	188	188	174	174	192	192	198	198	300	300	172	172	190	204
SXM02	StMartin	iguana	208	208	250	250	154	162	198	204	246	246	218	218	298	298	170	170	186	188	190	190	192	192	196	196	300	308	172	172	190	190
SXM04	StMartin	iguana	-9	-9	252	252	146	154	190	190	246	246	216	216	-9	-9	178	178	188	190	180	180	192	192	196	196	318	318	172	172	190	194
IGU24	AMC	iguana	208	208	250	250	162	164	198	198	246	246	216	216	-9	-9	178	178	190	190	174	174	192	192	204	208	304	308	172	172	190	190
IGI4	LeDiamantMartq	iguana	208	208	250	252	162	162	194	194	250	250	218	218	298	298	184	184	186	188	180	180	192	192	180	180	304	318	172	172	190	190
IGI10	GuadGTGosier	iguana	208	208	250	250	162	162	194	194	250	250	218	218	-9	-9	184	184	186	186	180	180	192	192	182	182	318	318	172	172	198	198
IGI11	GuadGTGosier	iguana	208	208	252	252	162	162	194	194	250	250	218	218	-9	-9	-9	-9	186	186	180	180	192	192	180	180	318	318	172	172	198	198
IGI12	GuadGTGosier	iguana	208	208	252	252	162	162	194	194	250	250	218	218	298	298	166	166	186	186	180	180	192	192	180	180	314	318	172	172	196	198
IGI13	GuadGTGosier	iguana	208	208	252	252	162	162	194	194	-9	-9	218	218	-9	-9	-9	-9	186	186	180	180	192	192	180	180	314	318	172	172	198	198
IGI14	GuadGTGosier	iguana	208	208	252	252	162	162	194	194	-9	-9	218	218	-9	-9	178	184	186	186	180	180	192	192	180	182	318	318	172	172	196	198
IGI18	GuyAwalaYalimapo	iguana	208	208	252	252	164	164	192	194	248	248	218	220	-9	-9	178	178	186	192	180	180	192	192	180	182	314	316	172	172	196	196
IGI19	VenezBolivarRioCaroni	iguana	208	208	252	252	-9	-9	192	192	250	250	220	220	272	272	178	184	190	198	180	180	192	192	180	180	310	316	172	172	196	196
IGI20	GuyCamopi	iguana	204	204	252	252	162	162	176	192	248	248	218	224	-9	-9	184	184	186	186	180	180	192	200	180	182	310	314	172	188	196	196
IGI26	Martinique	iguana	208	208	252	252	162	162	-9	-9	250	250	218	220	-9	-9	166	166	188	188	180	182	192	192	180	180	314	318	172	172	-9	-9
IGI30	Martinique	iguana	204	208	252	252	162	162	194	194	250	250	218	218	-9	-9	166	166	188	188	180	180	192	192	180	180	318	318	172	172	194	200
IGI76	Manganao	iguana	204	206	252	252	162	168	176	194	250	250	218	224	272	296	170	188	186	186	180	182	192	192	180	180	310	318	172	188	198	198
IGI77	Manganao	iguana	208	208	252	252	162	162	194	194	250	250	218	218	272	296	170	170	186	186	180	180	192	192	180	182	314	314	172	172	194	198
IGI78	Cluny	iguana	208	208	252	252	162	162	192	192	250	250	218	218	296	296	166	170	186	186	180	180	192	192	180	180	314	318	172	172	196	198
IGI79	Carangaise	iguana	208	208	252	252	162	162	194	194	250	250	218	218	296	296	170	170	186	186	180	180	192	192	180	180	318	318	172	172	196	200
IGI80	Carangaise	iguana	208	208	252	252	162	162	194	194	250	250	218	218	296	296	170	170	186	186	180	180	192	192	180	180	314	318	172	172	198	200
IGI81	Carangaise	iguana	206	208	252	252	162	162	176	194	248	248	218	224	296	296	166	186	186	192	180	182	192	192	180	180	318	318	172	188	186	194
IGU2	SaintesTH	inconnu	204	208	252	252	-9	-9	176	192	250	250	218	218	-9	-9	178	184	186	186	180	180	192	192	180	182	310	314	172	172	194	200
IGU5	SaintesTH	inconnu	204	208	252	252	162	162	194	194	248	248	218	218	-9	-9	178	184	186	186	180	180	192	192	180	180	310	318	172	172	198	200
IGU7	SaintesTH	inconnu	208	208	252	252	162	162	192	194	246	248	218	218	-9	-9	178	184	186	186	180	180	192	192	180	180	310	314	172	178	194	198
IGU8	SaintesTH	inconnu	208	208	252	252	-9	-9	192	194	-9	-9	218	218	-9	-9	178	184	186	186	182	182	192	192	180	180	314	318	172	172	186	198
IGU9	SaintesTH	inconnu	204	208	252	252	162	168	194	194	250	250	218	218	-9	-9	-9	-9	186	186	180	180	192	192	-9	-9	310	318	172	172	198	200
SABA01	Saba	iguana	208	208	252	252	154	154	192	192	256	256	218	218	298	298	172	172	194	196	180	180	192	192	178	178	306	306	172	172	198	198
SABA02	Saba	iguana	208	208	252	252	150	150	188	194	250	256	218	218	298	298	170	172	196	196	180	180	192	192	178	178	306	306	172	172	198	198
SABA03	Saba	iguana	208	208	252	252	150	154	194	194	256	256	218	218	298	298	168	168	184	196	180	180	192	192	178	178	306	308	172	172	198	198
SABA04	Saba	iguana	208	208	252	252	150	154	192	192	256	256	218	218	298	298	168	172	184	196	180	180	192	192	178	178	306	308	172	172	196	196
SABA05	Saba	iguana	208	208	252	252	150	156	188	188	250	256	218	218	298	298	168	168	184	194	180	180	192	192	178	178	306	310	172	172	198	198
SABA06	Saba	iguana	208	208	252	252	150	164	192	192	256	256	218	218	298	298	170	170	194	194	180	180	192	192	178	178	306	306	172	172	198	198
SABA07	Saba	iguana	208	208	252	252	150	164	188	192	256	256	218	218	298	298	170	172	186	196	180	180	192	192	178	178	306	306	172	172	196	196
IGU53	SainteLucie	inconnu	204	204	252	252	156	156	192	192	246	246	218	218	296	296	180	180	186	186	180	180	192	192	172	172	302	302	172	172	196	196
IGU54	SainteLucie	inconnu	204	204	252	252	156	156	192	192	246	246	218	218	296	296	180	180	186	186	180	180	192	192	172	172	302	302	172	172	196	196
IGU55	SainteLucie	inconnu	204	204	252	252	156	156	192	192	246	246	218	218	296	296	180	180	186	186	180	180	192	192	172	172	300	300	172	172	196	196
IGU56	SainteLucie	inconnu	204	204	250	250	156	156	192	192	246	246	218	218	296	300	180	180	186	186	180	180	192	192	172	172	300	300	172	172	196	196
IGU57	SainteLucie	inconnu	206	206	252	252	156	156	192	192	246	246	218	218	298	298	180	182	186	186	176	180	192	192	172	172	302	302	174	174	196	196
IGU62	SainteLucie	inconnu	206	206	252	252	156	156	192	192	246	246	218	218	298	298	180	180	186	186	180	180	192	192	172	172	302	302	172	172	196	196
IGU63	SainteLucie	inconnu	206	206	252	252	156	156	192	192	246	246	218	218	298	298	180	180	186	186	180	180	192	192	172	172	302	302	174	174	196	196
IGU64	SainteLucie	inconnu	206	206	-9	-9	156	156	192	192	246	246	218	218	298	298	180	180	186	186	180	180	192	192	172	172	302	302	174	174	196	196
IGU67	SainteLucie	inconnu	206	206	252	252	156	156	192	192	246	246	218	218	298	298	180	180	186	186	180	180	192	192	172	172	302	302	172	172	196	196
IGU68	SainteLucie	inconnu	206	206	252	252	156	156	192	192	246	246	218	218	298	298	180	182	186	186	180	180	192	192	172	172	302	302	174	174	196	196
IGU69	SainteLucie	inconnu	206	206	252	252	156	156	192	192	246	246	218	218	298	298	180	182	186	186	180	180	192	192	172	172	302	302	174	174	196	196
IGU71	SainteLucie	inconnu	206	206	-9	-9	156	156	192	192	246	246	218	218	298	298	180	182	-9	-9	180	180	192	192	-9	-9	302	302	172	172	196	196
IGU72	SainteLucie	inconnu	208	208	256	256	156	156	176	192	246	246	218	218	298	298	180	180	186	186	180	180	194	194	172	172	302	302	174	174	196	196
IGH37	StBarthelemy	hybride	206	206	252	252	174	174	-9	-9	246	250	224	224	268	268	170	180	188	192	-9	-9	194	200	206	206	302	314	172	188	186	186
IGH38	StBarthelemy	hybride	206	206	252	252	174	174	176	194	246	250	224	224	268	268	170	180	188	192	180	182	194	200	206	206	302	314	172	188	186	186
IGH8	Manganao	hybride	206	208	252	252	174	174	176	194	250	250	218	224	272	272	184	188	186	186	180	180	192	192	180	180	310	310	188	188	186	198
IGH9	Manganao	hybride	206	208	252	252	162	174	176	194	246	250	218	224	272	272	170	188	186	192	180	182	192	200	180	214	300	300	172	188	186	198
IGH10	Manganao	hybride	208	208	252	252	174	174	194	194	246	250	218	218	272	272	180	180	186	186	180	182	192	192	180	180	310	310	172	172	198	198
IGH11	Manganao	hybride	208	208	252	252	162	174	176	194	246	250	218	224	272	272	178	188	186	186	180	182	192	192	180	180	300	310	172	188	198	198
IGH12	Manganao	hybride	204	208	252	252	162	168	194	194	250	250	218	218	250	250	184	188	186	186	180	182	192	192	180	180	310	318	172	172	186	198
IGH14	Manganao	hybride	202	206	252	252	168	174	176	194	246	250	224	224	272	272	184	188	192	192	180	182	192	200	180	180	310	318	172	188	186	198
IGH39	Manganao	hybride	206	208	252	252	162	162	176	176	246	250	218	224	272	298	178	188	186	192	182	182	192	200	180	214	302	310	188	188	198	198
IGH40	Manganao	hybride	204	206	252	252	162	174	176	194	250	250	218	218	272	296	166	170	186	192	180	180	192	198	180	208	302	310	172	172	186	198
IGH41	Manganao	hybride	204	208	252	252	162	174	194	194	246	248	218	218	272	296	170	178	186	192	180	182	192	200	180	214	302	318	172	172	198	198
IGH42	Manganao	hybride	208	208	252	252	162	168	196	196	250	250	218	224	-9	-9	166	178	186	186	180	182	192	192	180	210	318	318	172	188	186	198
IGH43	Manganao	hybride	204	204	-9	-9	158	158	174	192	246	250	218	218	272	296	170	188	-9	-9	178	178	188	188	180	180	-9	-9	172	188	186	198
IGH3	Cluny	hybride	206	208	252	252	168	174	176	194	246	246	218	224	298	298	166	178	186	192	180	182	192	200	180	206	300	314	172	188	196	196
IGH4	Cluny	hybride	206	208	252	252	162	162	176	194	246	246	218	224	268	268	178	178	186	192	180	182	192	200	180	206	300	310	188	188	186	186
IGH6	Cluny	hybride	206	206	252	252	174	174	176	194	246	246	224	224	268	268	178	178	186	192	182	182	200	200	206	206	300	300	188	188	186	186
IGH7	Cluny	hybride	206	208	252	252	162	162	192	194	246	250	218	218	268	268	178	178	186	192	180	180	192	192	180	206	300	318	172	172	186	196
IGH44	Cluny	hybride	206	208	252	252	174	174	176	176	246	248	218	224	268	296	166	178	186	192	182	182	192	198	206	206	302	314	172	188	186	198
IGH46	Cluny	hybride	206	208	252	252	162	174	194	194	246	246	218	218	-9	-9	168	178	186	192	180	180	192	200	180	180	302	310	172	188	186	198
IGH47	Carangaise	hybride	204	204	-9	-9	162	174	176	194	246	250	218	224	268	298	170	178	186	186	180	180	-9	-9	180	206	300	316	172	188	186	200
IGH48	Carangaise	hybride	204	208	252	252	174	174	176	194	246	248	218	224	268	298	178	186	192	192	182	182	192	200	206	206	302	318	188	188	186	186
IGH49	Carangaise	hybride	206	206	252	252	174	174	176	194	246	248	224	224	268	298	168	178	192	192	182	182	192	200	206	206	302	302	172	188	186	186
IGH50	Carangaise	hybride	208	208	252	252	162	174	176	194	246	248	218	218	268	298	168	178	186	192	180	180	192	200	180	206	314	318	172	172	194	196
IGH52	Longueteau	hybride	206	206	-9	-9	162	174	172	172	248	248	218	218	268	296	166	178	186	186	180	180	192	198	180	206	302	314	172	172	194	194
IGH53	UCPAAnseASable	hybride	206	206	252	252	174	174	176	194	246	250	218	224	268	296	166	178	192	192	182	182	200	200	214	214	302	302	172	188	186	186
IGH1	GuadBTUCPA	hybride	208	208	252	252	168	174	194	194	248	250	218	224	-9	-9	180	180	186	186	180	180	192	192	182	214	300	318	172	172	186	198
IGH2	GuadBTUCPA	hybride	206	208	252	252	162	168	176	194	246	250	220	220	268	268	184	184	186	192	180	182	192	200	180	180	314	314	172	188	186	198
